# Supplementary material for: RgC3H Involves in the Biosynthesis of Allelopathic Phenolic Acids and Alters Their Release Amount in Rehmannia glutinosa Roots
Source: Plants (Basel). 2020 Apr 29;9(5):567. doi: 10.3390/plants9050567 (PMC7284580; doi:10.3390/plants9050567)
Supplement: Supplementary file 1 [file plants-09-00567-s001.zip]

Archive with 3 entries (2 files):
- Supplementary files - plants-790409/
- Supplementary files - plants-790409/Supplementary file 1.docx
- Supplementary files - plants-790409/Supplementary file 2.docx
